# Supplementary material for: Loss of MYO5B expression deregulates late endosome size which hinders mitotic spindle orientation
Source: PLoS Biol. 2019 Nov 4;17(11):e3000531. doi: 10.1371/journal.pbio.3000531 (PMC6855566; doi:10.1371/journal.pbio.3000531)
Supplement: S1 Data — (XLSX) [file pbio.3000531.s019.xlsx]

## Sheet: panel B
Caco-2 WT				Caco-2 MYO5B-/-				Average
n=1	n=2	n=3		n=1	n=2	n=3		Caco-2 WT	Caco-2 MYO5B-/-
3	8	10		5	2	5		6.2	12.1
10	12	2		4	4	2		7.3	10.8
2	8	3		3	4	3		4.6	12.7
5	4	3		6	3	2
4	14	4		5	8	2
6	17	8		10	3	4
5	1	2		4	5	6
5	10	3		25	8	4
4	25	9		30	2	25
6	2	3		5	2	7
5	5	3		15	3	4
8	13	6		25	4	10
5	20	5		5	2	11
2	2	4		25	1	9
20	1	7		4	4	45
5	4	1		4	7	20
4	4			8	15	5
3	1			30	35	25
15	2			16	5	40
	8				2	25
	7				3
	14				25
	8				35
	1				37
	2				40
	3				5
	7				4
	6				10
	9				8
	1				5
					10
					7
					3
					18
					15
					3
					20
					15
					12
					10
					4
					25
					5
					25
					12
					22

## Sheet: panel D
Caco-2 WT				Caco-2 MYO5B-/-				Average
n=1	n=2	n=3		n=1	n=2	n=3		Caco-2 WT	Caco-2 MYO5B-/-
4	1	3		5	5	3		3.3	10.1
3	4	12		4	2	2		3.9	5.6
6	4	2		8	2	4		4.4	7.4
2	3	3		3	4	3
5	8	2		2	7	4
2	7	3		10	13	4
3	2	2		15	1	5
2	4	10		3	3	4
3	3	5		15	2	7
	4	2		4	2	8
	3	3		20	2	7
		7		2	2	10
		4		40	2	15
		3		10	3	11
					4	13
					5	13
					2	11
					4	10
					3
					4
					10
					4
					5
					18
					9
					17
					6
					7
					12
					7

## Sheet: panel F
Caco-2 WT	Caco-2 MYO5B-/-
1.14	3.27
2.43	4.62
2.4	4.7
