# Supplementary material for: Loss of MYO5B expression deregulates late endosome size which hinders mitotic spindle orientation
Source: PLoS Biol. 2019 Nov 4;17(11):e3000531. doi: 10.1371/journal.pbio.3000531 (PMC6855566; doi:10.1371/journal.pbio.3000531)
Supplement: S3 Data — (XLSX) [file pbio.3000531.s021.xlsx]

## Sheet: panel B
Vacuole(-)				Vacuole(+)				average
n=1	n=2	n=3		n=1	n=2	n=3		Vacuole(-)	Vacuole(+)
5	2	5		30	15	25		7.8	15.2
4	4	2		5	35	7		3.9	14.5
3	4	3		15	5	4		3.5	18.8
6	3	2		25	2	10
5	8	2		5	3	11
10	3	4		25	25	9
4	5	6		4	35	45
25	8	4		4	37	20
	2			8	40	5
	2			30	5	25
	3			16	4	40
	4				10	25
	2				8
	1				5
	4				10
	7				7
					3
					18
					15
					3
					20
					15
					12
					10
					4
					25
					5
					25
					12
					22

## Sheet: panel C
Vacuole(-)				Vacuole(+)				Average
n=1	n=2	n=3		n=1	n=2	n=3		Vacuole(-)	Vacuole(+)
5	5	3		15	4	8		5.3	13.6
4	2	2		3	10	7		3.6	9
8	2	4		15	4	10		4	11
3	4	3		4	5	15
2	7	4		20	18	11
10	13	4		2	9	13
	1	5		40	17	13
	3	4		10	6	11
	2	7			7	10
	2				12
	2				7
	2
	2
	3
	4
	5
	2
	4
	3
