# Supplementary material for: Loss of MYO5B expression deregulates late endosome size which hinders mitotic spindle orientation
Source: PLoS Biol. 2019 Nov 4;17(11):e3000531. doi: 10.1371/journal.pbio.3000531 (PMC6855566; doi:10.1371/journal.pbio.3000531)
Supplement: S4 Data — (XLSX) [file pbio.3000531.s022.xlsx]

## Sheet: panel B
Vacuole(-)				Vacuole(+)				Vacuole(-)	Vacuole(+)
n=1	n=2	n=3		n=1	n=2	n=3		7.4	27
5	2	5		5	5	10		11	28
10	4	25		10	20	20		14.9	23
5	5	15		70	60	30
5	4	25		70	45	20
5	10	25		45	5	7
10	7	10		35	35	8
4	10	5		70	20	7
5	7	4		5	5	20
3	12	20		30	40	15
35	40	4		60	70	30
5	10	7		20	20	45
10	15	30		3	45	8
5	10	3		10	8	50
5	30	45		5	30	45
3	8	6		25	10	10
8	5	9		15	20	20
3				10	30	15
				20	35	45
				5

## Sheet: panel D
Onset	End
1	4
2.5	3
0.5	4
3	7
2	5
1.5	5.5
2	6
2.5	5
3	6
2.5	6
2.5	6.5
1	4.5
2	4
3.5	5.5
1	5
1.5	4

## Sheet: panel E
n=1		n=2		n=3			Average
Onset	End	Onset	End	Onset	End		Onset	End
1	4	1.5	5.5	1	4.5		1.8	4.6
2.5	3	2	6	2	4		2.3	5.8
0.5	4	2.5	5	3.5	5.5		1.8	4.6
3	7	3	6	1	5
2	5	2.5	6	1.5	4
		2.5	6.5
