# Supplementary material for: Loss of MYO5B expression deregulates late endosome size which hinders mitotic spindle orientation
Source: PLoS Biol. 2019 Nov 4;17(11):e3000531. doi: 10.1371/journal.pbio.3000531 (PMC6855566; doi:10.1371/journal.pbio.3000531)
Supplement: S5 Data — (XLSX) [file pbio.3000531.s023.xlsx]

## Sheet: panel A
Caco-2 WT	Caco-2 MYO5B-/-
3	32
4	35
5	29

## Sheet: panel B
Caco-2 WT	Caco-2 MYO5B-/-	Caco2 Myo5B+/-	Caco2 Myo5B+/+
4	30	12	9
6	26	16	13
11	9	15	5
13	16	15	7
6	22	22	15
7	36	10	14
19	20		5
3	35		22
10	25
10	18

## Sheet: panel C
Caco-2 WT	Caco-2 MYO5B-/-
20.8	84.1
16	76
28	90

## Sheet: panel F
Rab 7	LAMP 1	EEA 1	TfR	Rab 8a	Rab 11	Giantin	Calnexin	Ezrin	LC-3B	P62
72	60	6	4	5	4.5	0.6	1	0	1.2	1.8
64	68	5	2	4.5	6	1	0.5	0	0.9	2.5
80	78	8	3	7	3.5	1.3	1.4	0	0.7	1.6

## Sheet: panel G
Caco-2 MYO5B-/-	Caco-2 MYO5B-/- rescue
35	7
32	10
28	14
