# Supplementary material for: Loss of MYO5B expression deregulates late endosome size which hinders mitotic spindle orientation
Source: PLoS Biol. 2019 Nov 4;17(11):e3000531. doi: 10.1371/journal.pbio.3000531 (PMC6855566; doi:10.1371/journal.pbio.3000531)
Supplement: S6 Data — (XLSX) [file pbio.3000531.s024.xlsx]

## Sheet: panel B
	0h	2h	6h	16h	24h	48h
Bafilomycin A1	35	12	7	3	2	28
	32	15	5	5	4	20
	38	18	8	4	5	18
NPPB	33	20	8	3	2	28
	34	11	10	3.5	3	33
	37	16	11	4	3	26
DIDS	36	30	17	7	8	30
	33	27	22	9	10	28
	32	31	19	11	9	36
Furosemide	34	30	18	9	12	26
	31	28	16	11	15	23
	36	26	20	16	10	31
