# Supplementary material for: Loss of MYO5B expression deregulates late endosome size which hinders mitotic spindle orientation
Source: PLoS Biol. 2019 Nov 4;17(11):e3000531. doi: 10.1371/journal.pbio.3000531 (PMC6855566; doi:10.1371/journal.pbio.3000531)
Supplement: S7 Data — (XLSX) [file pbio.3000531.s025.xlsx]

## Sheet: panel B
-				Baf A1				average
n=1	n=2	n=3		n=1	n=2	n=3		-	Baf A1
5	2	5		2	7	6		12.1	5.1
4	4	2		1	8	3		10.8	7.5
3	4	3		7	14	6		12.7	6.1
6	3	2		28	2	3
5	8	2		2	17	2
10	3	4		2	3	4
4	5	6		1	2	30
25	8	4		4	8	3
30	2	25		2	10	10
5	2	7		2	4	7
15	3	4		4		2
25	4	10		2		1
5	2	11		6		2
25	1	9		2
4	4	45		10
4	7	20		2
8	15	5		5
30	35	25		10
16	5	40		4
	2	25
	3
	25
	35
	37
	40
	5
	4
	10
	8
	5
	10
	7
	3
	18
	15
	3
	20
	15
	12
	10
	4
	25
	5
	25
	12
	22

## Sheet: panel C
-				Baf A1				average
n=1	n=2	n=3		n=1	n=2	n=3		-	Baf A1
5	5	3		6	4	4		10.1	3.6
4	2	2		3	12	7		5.6	4.4
8	2	4		2	2	14		7.4	3.9
3	4	3		5	2	2
2	7	4		3	2	1
10	13	4		1	2	1
15	1	5		3	14	2
3	3	4		3	1	3
15	2	7		7	2	3
4	2	8		3	3	2
20	2	7
2	2	10
40	2	15
10	3	11
	4	13
	5	13
	2	11
	4	10
	3
	4
	10
	4
	5
	18
	9
	17
	6
	7
	12
	7

## Sheet: panel D
-				Baf A1				average
n=1	n=2	n=3		n=1	n=2	n=3		-	Baf A1
3	8	10		1	5	2		6.2	4.1
10	12	2		7	18	15		7.3	6.5
2	8	3		6	6	10		4.6	7.1
5	4	3		9	8	8
4	14	4		1	5	10
6	17	8		1	3	10
5	1	2		2	2	7
5	10	3		1	20	3
4	25	9		2	6	3
6	2	3		7	1	3
5	5	3		11	4	8
8	13	6		1	4	3
5	20	5			10	3
2	2	4			7	15
20	1	7			5
5	4	1			5
4	4				4
3	1				4
15	2				5
	8				6
	7				2
	14				20
	8				1
	1				3
	2				12
	3				2
	7				6
	6				4
	9				5
	1				1
					2
					25
					4

## Sheet: panel E
-				Baf A1				average
n=1	n=2	n=3		n=1	n=2	n=3		-	Baf A1
4	1	3		2	12	6		3.3	3.5
3	4	12		5	3	2		3.9	4.3
6	4	2		4	2	1		4.4	4
2	3	3		3	6	7
5	8	2		3	8	6
2	7	3		4	5	2
3	2	2		1	2	8
2	4	10		7	2	3
3	3	5		2	1	2
	4	2		4	4	3
	3	3			2
		7
		4
		3

## Sheet: panel G
Caco-2 WT			Caco-2 MYO5B-/-
-	Baf A1		-	Baf A1
1.14	2.1		3.27	2.5
2.43	1.6		4.62	2
2.4	3.1		4.7	3.2
