# Supplementary material for: Loss of MYO5B expression deregulates late endosome size which hinders mitotic spindle orientation
Source: PLoS Biol. 2019 Nov 4;17(11):e3000531. doi: 10.1371/journal.pbio.3000531 (PMC6855566; doi:10.1371/journal.pbio.3000531)
Supplement: S8 Data — (XLSX) [file pbio.3000531.s026.xlsx]

## Sheet: panel B
-	Rab7-WT	Rab7-TN
29	12	60
35	9	52
32	14	45
