# Supplementary material for: Loss of MYO5B expression deregulates late endosome size which hinders mitotic spindle orientation
Source: PLoS Biol. 2019 Nov 4;17(11):e3000531. doi: 10.1371/journal.pbio.3000531 (PMC6855566; doi:10.1371/journal.pbio.3000531)
Supplement: S9 Data — (XLSX) [file pbio.3000531.s027.xlsx]

## Sheet: panel B
metaphase									ana-telophase										average
-			Rab7-WT			Rab7-TN			-			Rab7-WT			Rab7-TN				metaphase			ana-telophase
n=1	n=2	n=3	n=1	n=2	n=3	n=1	n=2	n=3	n=1	n=2	n=3	n=1	n=2	n=3	n=1	n=2	n=3		-	Rab7-WT	Rab7-TN	-	Rab7-WT	Rab7-TN
5	2	5	45	2	2	9	3	3	5	5	3	5	3	15	10	2	3		12.1	8.8	16.7	10.1	4	12.6
4	4	2	5	4	8	10	5	3	4	2	2	2	3	1	3	3	4		10.8	5.2	15.5	5.6	3.9	14
3	4	3	7	6	12	4	3	4	8	2	4	9	5	2	2	4	2		12.7	5.9	12.8	7.4	4.2	10.3
6	3	2	10	4	3	4	3	2	3	4	3	3	2	4	3	2	3
5	8	2	4	20	3	4	4	5	2	7	4	9	3	1	2	3	4
10	3	4	7	3	13	4	5	6	10	13	4	4	10	2	3	3	3
4	5	6	20	1	8	25	4	4	15	1	5	3	3		20	45	20
25	8	4	7	8	6	3	4	3	3	3	4	2	10		20	3	22
30	2	25	5	7	9	3	8	6	15	2	7	1	5		25	15	5
5	2	7	7	5	2	5	5	2	4	2	8	2	3		10	28	12
15	3	4	4	6	3	3	32	10	20	2	7		1		13	17	30
25	4	10	5	5	2	15	22	3	2	2	10		4		8	6	15
5	2	11	5	4		5	21	2	40	2	15		2		24	20	8
25	1	9	3	4		7	12	3	10	3	11		4		27	60	15
4	4	45	7	8		25	19	4		4	13		1		19	10	14
4	7	20	7	7		10	15	9		5	13					12	5
8	15	5	5	3		60	17	50		2	11					20
30	35	25	4	2		10	12	5		4	10					5
16	5	40	13	6		35	25	55		3						8
	2	25	5	0		70	15	10		4
	3		10	1		45	21	20		10
	25			9		5	19	12		4
	35			8		20	21	5		5
	37			6		20	20	25		18
	40			2			25	12		9
	5						14	20		17
	4						35	12		6
	10						12	12		7
	8						17	25		12
	5						32	40		7
	10						17	17
	7						28	20
	3
	18
	15
	3
	20
	15
	12
	10
	4
	25
	5
	25
	12
	22

## Sheet: panel C
metaphase						ana-telophase							average
Vacuole(-)			Vacuole(+)			Vacuole(-)			Vacuole(+)				metaphase		ana-telophase
n=1	n=2	n=3	n=1	n=2	n=3	n=1	n=2	n=3	n=1	n=2	n=3		Vacuole(-)	Vacuole(+)	Vacuole(-)	Vacuole(+)
9	3	3	10	32	9	10	2	3	20	45	20		8.4	30.6	3.8	18.4
10	5	3	60	22	50	3	3	4	20	3	22		4.4	20.5	2.8	19.2
4	3	4	10	21	5	2	4	2	25	15	5		4	20.5	3.2	14.6
4	3	2	35	12	55	3	2	3	10	28	12
4	4	5	70	19	10	2	3	4	13	17	30
4	5	6	45	15	20	3	3	3	8	6	15
25	4	4	5	17	12				24	20	8
3	4	3	20	12	5				27	60	15
3	8	6	20	25	25				19	10	14
5	5	2		15	12					12	5
3		10		21	20					20
15		3		19	12					5
5		2		21	12					8
7		3		20	25
25		4		25	40
				14	17
				35	20
				12
				17
				32
				17
				28

## Sheet: panel E
-	Rab7-WT	Rab7-TN
3.27	1.33	5.4
4.62	2.29	5.86
4.7	3	6.4
