# Supplementary material for: Loss of MYO5B expression deregulates late endosome size which hinders mitotic spindle orientation
Source: PLoS Biol. 2019 Nov 4;17(11):e3000531. doi: 10.1371/journal.pbio.3000531 (PMC6855566; doi:10.1371/journal.pbio.3000531)
Supplement: S10 Data — (XLSX) [file pbio.3000531.s028.xlsx]

## Sheet: panel A
-	Wm
3	82
4	90
5	92

## Sheet: panel D
-				Wm				-	Wm
n=1	n=2	n=3		n=1	n=2	n=3		6.2	11.3
3	8	10		15	15	4		7.3	12.5
10	12	2		8	12	8		4.6	10.8
2	8	3		13	14	6
5	4	3		17	17	8
4	14	4		3	5	30
6	17	8		30	35	35
5	1	2		12	12	3
5	10	3		2	4	13
4	25	9		4	9	25
6	2	3		9	10	12
5	5	3			7	11
8	13	6			6	25
5	20	5			22	5
2	2	4			15	2
20	1	7			9	2
5	4	1			10	10
4	4				15	9
3	1				2	5
15	2				10	15
	8				12	8
	7				7	2
	14				5	8
	8				5	25
	1				10	2
	2				10	2
	3				5	5
	7				22
	6				3
	9				30
	1				3
					20
					30
					5
					30
					9
					6
					3
					30

## Sheet: panel E
-				Wm				-	Wm
n=1	n=2	n=3		n=1	n=2	n=3		3.3	8.1
4	1	3		4	4	7		3.9	8.8
3	4	12		18	15	8		4.4	7
6	4	2		3	10	5
2	3	3		8	8	8
5	8	2		7	7	15
2	7	3		8	8	10
3	2	2		6	8	3
2	4	10		9	9	2
3	3	5		4	4	5
	4	2		14	14	7
	3	3			3
		7			15
		4
		3
