# Supplementary material for: Loss of MYO5B expression deregulates late endosome size which hinders mitotic spindle orientation
Source: PLoS Biol. 2019 Nov 4;17(11):e3000531. doi: 10.1371/journal.pbio.3000531 (PMC6855566; doi:10.1371/journal.pbio.3000531)
Supplement: S11 Data — (XLSX) [file pbio.3000531.s029.xlsx]

## Sheet: panel A
Caco-2 WT				Caco-2 MYO5B-/-				Average
n=1	n=2	n=3		n=1	n=2	n=3		Caco-2 WT	Caco-2 MYO5B-/-
2	3	12		8	10	18		4.5	9
8	2	6		12	18	10		6.8	14
5	25	2		18	8	13		5.3	10.9
4	3	4		3	15	7
7	10	10		12	9	5
2	2	3		10	40	3
4	8	2		8	7	25
3	3	7		4	20	20
2	5	5		7	10	6
3	20	2		5	3	2
10	2			12
	2
	12
	5
	1
	6

## Sheet: panel B
Caco-2 WT				Caco-2 MYO5B-/-				Average
n=1	n=2	n=3		n=1	n=2	n=3		Caco-2 WT	Caco-2 MYO5B-/-
2	2	1		6	9	3		4.6	6.6
1	6	2		9	5	12		4.3	7.6
3	3	4		7	15	3		3.9	7.1
7	7	2		3	2	2
2	4	5		14	12	4
2	4	9		8	10	7
8	1	2		2	8	20
12	3	3		3	2	2
2	3	5		4	5	8
7	10	6		10	8	10

## Sheet: panel C
Caco-2 WT	Caco-2 MYO5B-/-
1.5	3.1
1.4	3.7
2.4	4.4
