# Supplementary material for: Loss of MYO5B expression deregulates late endosome size which hinders mitotic spindle orientation
Source: PLoS Biol. 2019 Nov 4;17(11):e3000531. doi: 10.1371/journal.pbio.3000531 (PMC6855566; doi:10.1371/journal.pbio.3000531)
Supplement: S12 Data — (XLSX) [file pbio.3000531.s030.xlsx]

## Sheet: panel D
	WT	iKO
0-10	62.9	50
10-20	15.7	20.2
30-40	14.3	9.6
40-50	2.9	13.8
50-60	1.4	4.3
60-70	2.9	1.1
70-80	0	1.1
80-90	0	0
