# Supplementary material for: Loss of MYO5B expression deregulates late endosome size which hinders mitotic spindle orientation
Source: PLoS Biol. 2019 Nov 4;17(11):e3000531. doi: 10.1371/journal.pbio.3000531 (PMC6855566; doi:10.1371/journal.pbio.3000531)
Supplement: S13 Data — (XLSX) [file pbio.3000531.s031.xlsx]

## Sheet: panel A
Vacuole(-)				Vacuole(+)				Average
n=1	n=2	n=3		n=1	n=2	n=3		Vacuole(-)	Vacuole(+)
42	60	15		42	45	45		62	80
42	60	60		84	30	45		76	87
63	60	45		84	30	30		63	68
126	60	120		63	240	45
63	45	90		84	75	45
105	135	45		84	45	45
42	120	75		189	60	45
42	60	45		63	45	45
16.8	90	45		84	60	30
84	150	60		63	75	45
105	75	60		63	150	60
63	60	75		21	75	75
42	30	30		84	75	135
63	135	120		84	75	120
42	60	60		84	75	60
63	15	60		84	150	75
42				84	180	180
				105	75	90
				63

## Sheet: panel C
Average			Average
Caco-2 WT	Caco-2 MYO5B-/-		Vacuole(-)	Vacuole(+)
1.8	6.6		1.8	8.8
3.5	11.5		3.6	11.3
2.3	8.3		4.5	13.5

## Sheet: panel D
Average
Vacuole(-)	Vacuole(+)
2.6	5.1
4.1	9.5
3.8	6

## Sheet: panel E
Vacuole(-)				Vacuole(+)				Average
n=1	n=2	n=3		n=1	n=2	n=3		Vacuole(-)	Vacuole(+)
90	90	180		136	120	120		95	115
60	15	150		24	168	120		88	103
30	120	180		104	152	15		72	91
60	45	15		80	120	90
150	15	15		120	152	60
90	150	30		112	144	90
150	15	120		88	64	30
180	150	30		176	168	90
120	120	30		128	136	120
30	60	30		136	128	75
90	90	30		112	32	45
	180	60		136	24	30
		60		112	112	90
				120	168	120
				96	128	30
				104	168	60
				48	90	45
				176	120	90
				72	90	150
				184	15	90
				144	30	60
					30	270
					15	210
