# Supplementary material for: Loss of MYO5B expression deregulates late endosome size which hinders mitotic spindle orientation
Source: PLoS Biol. 2019 Nov 4;17(11):e3000531. doi: 10.1371/journal.pbio.3000531 (PMC6855566; doi:10.1371/journal.pbio.3000531)
Supplement: S14 Data — (XLSX) [file pbio.3000531.s032.xlsx]

## Sheet: panel B
Average
Caco-2 WT	Caco-2 MYO5B-/-
10	17
3	12
3	10
3	9

## Sheet: panel C
Average
Vacuole(-)	Vacuole(+)
6	33
1	18
11	10
1	19

## Sheet: panel D
Caco-2 WT
-	Baf A1
10	5
3	6
3	7
3	4

## Sheet: panel E
Caco-2 MYO5B-/-
-	Baf A1
17	3
12	4
10	7
9	5
