# Supplementary material for: Loss of MYO5B expression deregulates late endosome size which hinders mitotic spindle orientation
Source: PLoS Biol. 2019 Nov 4;17(11):e3000531. doi: 10.1371/journal.pbio.3000531 (PMC6855566; doi:10.1371/journal.pbio.3000531)
Supplement: S15 Data — (XLSX) [file pbio.3000531.s033.xlsx]

## Sheet: panel B
HEK293 WT	HEK293 MYO5B-/-
13	48
15	50
20	60

## Sheet: panel D
HEK293 WT				HEK293 MYO5B-/-				Average
n=1	n=2	n=3		n=1	n=2	n=3		HEK293 WT	HEK293 MYO5B-/-
20	15	15		25	9	30		12	17
18	6	2		25	30	25		13	20
4	35	15		30	10	18		9	16
7	2	11		35	25	45
3	18	2		3	28	15
20	1	22		4	2	14
15	20	1		20	35	25
22	7	3		28	55	28
3	3	12		15	12	12
2	12	10		35	50	14
10	2	6		30	3	6
3	15			7	25	18
15	2			25	4	22
9	12			35	24	15
20	3			3	52	12
18	30			20	6	5
15	1			30	26	2
	10			5	20	3
	20			25	18	12
	22			20	10	6
	30			15	8	11
				25	20
				15	3
				28	8
				18	45
				19	4
				9
				10
				2
				13
				9
				3
				7
				5
				3
				15

## Sheet: panel E
HEK293 WT				HEK293 MYO5B-/-				Average
n=1	n=2	n=3		n=1	n=2	n=3		HEK293 WT	HEK293 MYO5B-/-
5	1	4		60	10	8		6	16
7	2	1		7	30	20		5	10
1	2	20		8	5	15		4	12
5	6	2		7	3	5
2	5	2		45	25	25
4	2	1		20	18	15
4	3	3		10	5	12
35	10	4		10	12	6
3	15	3		2	18	55
2	10	3		5	5	4
15	1	2		15	15	4
3	6			4	4	8
4	10			4	8	20
2	4			70	1	15
3	1			40	9	5
7	6			20	4	25
4	4			22	12	15
2	1			20	2	12
7	2			9	8	2
4	2			4	12	2
6				3	2	4
7				3	10	5
				5		7
				3		6
				4		4
				5		7
				25		5
				7

## Sheet: panel F
Vacuole(-)				Vacuole(+)				Average
n=1	n=2	n=3		n=1	n=2	n=3		Vacuole(-)	Vacuole(+)
9	18	18		25	9	30		8	21
10	10	22		25	30	25		15	23
2	8	15		30	10	18		11	21
13	20	12		35	25	45
9	3	5		3	28	15
3	8	2		4	2	14
7	45	3		20	35	25
5	4	12		28	55	28
3		6		15	12	12
15		11		35	50	14
				30	3	6
				7	25
				25	4
				35	24
				3	52
				20	6
				30	26
				5	20
				25
				20
				15
				25
				15
				28
				18
				19

## Sheet: panel G
Vacuole(-)				Vacuole(+)				Average
n=1	n=2	n=3		n=1	n=2	n=3		Vacuole(-)	Vacuole(+)
9	8	12		60	10	8		7	21
4	1	2		7	30	20		7	13
3	9	2		8	5	15		5.4	15.1
3	4	4		7	3	5
5	12	5		45	25	25
3	2	7		20	18	15
4	8	6		10	5	12
5	12	4		10	12	6
25	2	7		2	18	55
7	10	5		5	5	4
				15	15	4
				4	4	8
				4		20
				70		15
				40		5
				20		25
				22		15
				20
