# Supplementary material for: Loss of MYO5B expression deregulates late endosome size which hinders mitotic spindle orientation
Source: PLoS Biol. 2019 Nov 4;17(11):e3000531. doi: 10.1371/journal.pbio.3000531 (PMC6855566; doi:10.1371/journal.pbio.3000531)
Supplement: S16 Data — (XLSX) [file pbio.3000531.s034.xlsx]

## Sheet: panel B
HEK293 WT	HEK293 MYO5B-/-
7	14
5	16
10	22

## Sheet: panel D
HEK293 WT	HEK293 MYO5B-/-
1.3	3
1.4	2.7
1.7	3.2

## Sheet: panel E
Vacuole(-)	Vacuole(+)
2.8	3.1
2.5	2.6
3.2	3.3
