# Supplementary material for: Loss of MYO5B expression deregulates late endosome size which hinders mitotic spindle orientation
Source: PLoS Biol. 2019 Nov 4;17(11):e3000531. doi: 10.1371/journal.pbio.3000531 (PMC6855566; doi:10.1371/journal.pbio.3000531)
Supplement: S17 Data — (XLSX) [file pbio.3000531.s035.xlsx]

## Sheet: panel A
-	Rab7-WT	Rab7-TN
3.1	4.8	2.4
5.8	3.5	5
4.5	5.4	3.4

## Sheet: panel B
Vacuole(-)	Vacuole(+)
1.8	3
3.8	7
2.7	4.2
